# Supplementary material for: Near real-time data on the human neutralizing antibody landscape to influenza virus to inform vaccine-strain selection in September 2025
Source: Virus Evol. 2025 Nov 3;11(1):veaf086. doi: 10.1093/ve/veaf086 (PMC12640540; doi:10.1093/ve/veaf086)
Supplement: File_S3_veaf086 [file file_s3_veaf086.zip]

Archive with 1 entries (1 files):
- File_S3_veaf086.csv
